# Supplementary material for: Comparative analysis of the quality of a global algorithm and a local algorithm for alignment of two sequences
Source: Algorithms Mol Biol. 2011 Oct 27;6:25. doi: 10.1186/1748-7188-6-25 (PMC3223492; doi:10.1186/1748-7188-6-25)
Supplement: Additional File 1 — Substitution matrix and gap-open and gap-extension penalties test for optimal global alignment. Accuracy and Confidence values for global alignments versus the following: (1) evolutional distance between sequences (PAM); (2) substitution matrix; (3) gap open and gap extension penalties (GOP, GEP). [file 1748-7188-6-25-S1.XLS]

## Sheet: PAM250
	Native matrix				Matrix PAM250				Matrix PAM250
PAM	GOP	GEP	Accur.,%	Confid.,%	GOP	GEP	Accur.,%	Confid.,%	GOP	GEP	Accur.,%	Confid.,%
	12	2	98.16	97.99	10	1	97.9	97.62	14	2	97.59	97.2
60	13	2	98.19	97.99
	14	2	98.19	97.98
100	12	1	95.48	95.27	10	1	95.45	95.04	14	2	94.86	94.23
	13	2	95.64	95.21
200	16	1	85.28	84.79	14	1	85.67	84.96	14	2	85.54	84.49
	17	2	85.6	84.64
300	20	2	71.11	69.77	16	2	70.93	69.63	14	2	70.4	69.33
					17	2	70.94	69.57
GOP	- gap open penalty
GEP	- gap extension penalty

## Sheet: Max Values
Maximal values of Accuracy and Confidence
1. Penalties (GOP,GEP) are optimised for every combination of distance and matrix
	Matrix PAM60				Matrix PAM100				Matrix PAM200				Matrix PAM300
PAM	GOP	GEP	Accur.,%	Confid.,%	GOP	GEP	Accur.,%	Confid.,%	GOP	GEP	Accur.,%	Confid.,%	GOP	GEP	Accur.,%	Confid.,%
60	13	2	98.19	97.99	10	1	98.16	97.99	10	1	98.07	97,85	10	1	97.79	97.53
	14	2	98.19	97.98	11	1	98.17	97.97
100	17	2	95.62	95.26	12	1	95.48	95.27	11	1	95.49	95.18	10	1	95.15	94.81
					13	2	95.64	95.21	12	1	95.53	95.17	11	1	95.19	94.8
200	20	3	84.72	83.94	17	2	85.08	84.26	16	1	85.28	84.79	17	1	85.37	84.59
	20	4	84.8	83.81	18	2	85.09	84.21	17	2	85.6	84.64
300	20	4	67.3	66.41	18	4	69.42	67.96	19	2	70.25	69.17	20	2	71.11	69.77
	20	5	67.43	66.24	19	3	69.4	68.15	20	3	70.55	69.09
2. Penalties (GOP,GEP) are optimised for distance and native matrix only
	Matrix PAM60				Matrix PAM100				Matrix PAM200				Matrix PAM300
PAM	GOP	GEP	Accur.,%	Confid.,%	GOP	GEP	Accur.,%	Confid.,%	GOP	GEP	Accur.,%	Confid.,%	GOP	GEP	Accur.,%	Confid.,%
60	13	2	98.19	97.99	12	1	98.16	97.94	16	1	97.79	97.46	20	2	96.98	96.52
	14	2	98.19	97.98	13	2	98.13	97.86	17	2	97.71	97.34
100	13	2	95.28	95.11	12	1	95.48	95.27	16	1	95.22	94.72	20	2	93.95	93.22
	14	2	95.46	95.22	13	2	95.64	95.21	17	2	95	94.4
200	13	2	78.17	79.66	12	1	80.25	81.69	16	1	85.28	84.79	20	2	84.73	83.52
	14	2	79.61	80.69	13	2	84.04	83.66	17	2	85.6	84.64
300	13	2	50.63	53.98	12	1	52.87	56.9	16	1	66.11	66.62	20	2	71.11	69.77
	14	2	52.98	55.95	13	2	63.3	63.7	17	2	69.83	68.95

## Sheet: All Values
Length of seqences = 200									Length of seqences = 500
PAM	Pnlt Open	Pnlt Ext	Matrix	Accur., %	Conf., %	Matrix	Accur., %	Conf., %	PAM	Pnlt Open	Pnlt Ext	Matrix	Accur., %	Conf., %	Matrix	Accur., %	Conf., %
60	10	1	PAM60	97.78	97.85	PAM250	97.9	97.62	60	10	1	PAM60	98.24	98.32	PAM250	98.44	98.26
60	10	2	PAM60	97.98	97.89	PAM250	97.85	97.53	60	10	2	PAM60	98.36	98.32	PAM250	98.39	98.17
60	10	3	PAM60	98.01	97.85	PAM250	97.76	97.4	60	10	3	PAM60	98.34	98.24	PAM250	98.27	98
60	10	4	PAM60	97.94	97.74	PAM250	97.65	97.25	60	10	4	PAM60	98.28	98.14	PAM250	98.16	97.87
60	10	5	PAM60	97.87	97.65	PAM250	97.56	97.14	60	10	5	PAM60	98.17	98	PAM250	98	97.66
60	11	1	PAM60	97.94	97.92	PAM250	97.84	97.54	60	11	1	PAM60	98.39	98.4	PAM250	98.41	98.22
60	11	2	PAM60	98.09	97.95	PAM250	97.79	97.45	60	11	2	PAM60	98.47	98.4	PAM250	98.37	98.13
60	11	3	PAM60	98.06	97.87	PAM250	97.72	97.34	60	11	3	PAM60	98.45	98.33	PAM250	98.25	97.97
60	11	4	PAM60	98.01	97.79	PAM250	97.6	97.18	60	11	4	PAM60	98.37	98.21	PAM250	98.15	97.84
60	11	5	PAM60	97.94	97.68	PAM250	97.54	97.1	60	11	5	PAM60	98.28	98.09	PAM250	98.01	97.67
60	12	1	PAM60	98.04	97.97	PAM250	97.74	97.42	60	12	1	PAM60	98.5	98.46	PAM250	98.4	98.19
60	12	2	PAM60	98.16	97.99	PAM250	97.72	97.36	60	12	2	PAM60	98.54	98.44	PAM250	98.32	98.07
60	12	3	PAM60	98.13	97.91	PAM250	97.64	97.25	60	12	3	PAM60	98.51	98.37	PAM250	98.22	97.93
60	12	4	PAM60	98.08	97.83	PAM250	97.54	97.11	60	12	4	PAM60	98.46	98.28	PAM250	98.12	97.8
60	12	5	PAM60	98.02	97.74	PAM250	97.45	97.01	60	12	5	PAM60	98.36	98.16	PAM250	98	97.65
60	13	1	PAM60	98.09	97.97	PAM250	97.7	97.36	60	13	1	PAM60	98.56	98.5	PAM250	98.35	98.14
60	13	2	PAM60	98.19	97.99	PAM250	97.66	97.29	60	13	2	PAM60	98.58	98.46	PAM250	98.28	98.02
60	13	3	PAM60	98.15	97.91	PAM250	97.57	97.16	60	13	3	PAM60	98.55	98.4	PAM250	98.18	97.89
60	13	4	PAM60	98.1	97.83	PAM250	97.5	97.06	60	13	4	PAM60	98.49	98.31	PAM250	98.1	97.77
60	13	5	PAM60	98.04	97.75	PAM250	97.36	96.89	60	13	5	PAM60	98.43	98.21	PAM250	97.97	97.61
60	14	1	PAM60	98.11	97.97	PAM250	97.63	97.28	60	14	1	PAM60	98.58	98.49	PAM250	98.29	98.06
60	14	2	PAM60	98.19	97.98	PAM250	97.59	97.2	60	14	2	PAM60	98.61	98.48	PAM250	98.23	97.96
60	14	3	PAM60	98.15	97.9	PAM250	97.47	97.05	60	14	3	PAM60	98.59	98.42	PAM250	98.15	97.84
60	14	4	PAM60	98.11	97.83	PAM250	97.39	96.93	60	14	4	PAM60	98.52	98.32	PAM250	98.04	97.7
60	14	5	PAM60	98.05	97.75	PAM250	97.29	96.81	60	14	5	PAM60	98.45	98.23	PAM250	97.94	97.57
60	15	1	PAM60	98.1	97.94	PAM250	97.57	97.2	60	15	1	PAM60	98.6	98.5	PAM250	98.24	98
60	15	2	PAM60	98.18	97.95	PAM250	97.5	97.09	60	15	2	PAM60	98.62	98.47	PAM250	98.18	97.91
60	15	3	PAM60	98.17	97.9	PAM250	97.38	96.94	60	15	3	PAM60	98.59	98.41	PAM250	98.08	97.77
60	15	4	PAM60	98.12	97.83	PAM250	97.27	96.8	60	15	4	PAM60	98.54	98.33	PAM250	98.01	97.66
60	15	5	PAM60	98.06	97.75	PAM250	97.24	96.76	60	15	5	PAM60	98.47	98.24	PAM250	97.9	97.52
60	16	1	PAM60	98.1	97.92	PAM250	97.48	97.1	60	16	1	PAM60	98.6	98.49	PAM250	98.2	97.96
60	16	2	PAM60	98.16	97.91	PAM250	97.4	96.98	60	16	2	PAM60	98.62	98.46	PAM250	98.13	97.85
60	16	3	PAM60	98.15	97.87	PAM250	97.28	96.83	60	16	3	PAM60	98.58	98.39	PAM250	98.03	97.7
60	16	4	PAM60	98.1	97.8	PAM250	97.22	96.74	60	16	4	PAM60	98.54	98.33	PAM250	97.95	97.6
60	16	5	PAM60	98.05	97.73	PAM250	97.14	96.63	60	16	5	PAM60	98.49	98.25	PAM250	97.87	97.49
60	17	1	PAM60	98.1	97.9	PAM250	97.38	96.98	60	17	1	PAM60	98.6	98.47	PAM250	98.13	97.87
60	17	2	PAM60	98.14	97.88	PAM250	97.27	96.83	60	17	2	PAM60	98.61	98.45	PAM250	98.07	97.77
60	17	3	PAM60	98.12	97.83	PAM250	97.2	96.73	60	17	3	PAM60	98.58	98.38	PAM250	97.96	97.62
60	17	4	PAM60	98.07	97.76	PAM250	97.15	96.67	60	17	4	PAM60	98.54	98.32	PAM250	97.89	97.52
60	17	5	PAM60	98.03	97.69	PAM250	97.06	96.54	60	17	5	PAM60	98.49	98.24	PAM250	97.81	97.42
60	18	1	PAM60	98.08	97.86	PAM250	97.28	96.86	60	18	1	PAM60	98.59	98.46	PAM250	98.05	97.78
60	18	2	PAM60	98.12	97.85	PAM250	97.2	96.75	60	18	2	PAM60	98.6	98.43	PAM250	97.99	97.68
60	18	3	PAM60	98.09	97.79	PAM250	97.1	96.62	60	18	3	PAM60	98.57	98.37	PAM250	97.91	97.56
60	18	4	PAM60	98.04	97.72	PAM250	97.08	96.58	60	18	4	PAM60	98.53	98.31	PAM250	97.83	97.46
60	18	5	PAM60	97.99	97.65	PAM250	96.96	96.43	60	18	5	PAM60	98.47	98.22	PAM250	97.74	97.34
60	19	1	PAM60	98.06	97.83	PAM250	97.19	96.76	60	19	1	PAM60	98.58	98.43	PAM250	97.98	97.7
60	19	2	PAM60	98.08	97.8	PAM250	97.1	96.63	60	19	2	PAM60	98.58	98.4	PAM250	97.93	97.61
60	19	3	PAM60	98.05	97.74	PAM250	97.02	96.53	60	19	3	PAM60	98.54	98.34	PAM250	97.85	97.49
60	19	4	PAM60	98	97.67	PAM250	96.96	96.45	60	19	4	PAM60	98.51	98.28	PAM250	97.77	97.38
60	19	5	PAM60	97.93	97.57	PAM250	96.85	96.3	60	19	5	PAM60	98.45	98.19	PAM250	97.66	97.24
60	20	1	PAM60	98.03	97.78	PAM250	97.07	96.62	60	20	1	PAM60	98.56	98.41	PAM250	97.93	97.64
60	20	2	PAM60	98.05	97.76	PAM250	96.96	96.47	60	20	2	PAM60	98.54	98.35	PAM250	97.85	97.52
60	20	3	PAM60	98.01	97.69	PAM250	96.91	96.4	60	20	3	PAM60	98.51	98.3	PAM250	97.78	97.41
60	20	4	PAM60	97.96	97.61	PAM250	96.83	96.3	60	20	4	PAM60	98.48	98.25	PAM250	97.7	97.3
60	20	5	PAM60	97.91	97.55	PAM250	96.68	96.12	60	20	5	PAM60	98.43	98.17	PAM250	97.6	97.17
100	10	1	PAM100	95.14	95.1	PAM250	95.45	95.04	100	10	1	PAM100	96.22	96.23	PAM250	96.5	96.23
100	10	2	PAM100	95.38	95.09	PAM250	95.3	94.79	100	10	2	PAM100	96.36	96.17	PAM250	96.4	96.03
100	10	3	PAM100	95.25	94.85	PAM250	95.08	94.49	100	10	3	PAM100	96.22	95.94	PAM250	96.19	95.74
100	10	4	PAM100	95.06	94.59	PAM250	94.81	94.15	100	10	4	PAM100	96.02	95.66	PAM250	95.87	95.36
100	10	5	PAM100	94.8	94.27	PAM250	94.45	93.73	100	10	5	PAM100	95.72	95.29	PAM250	95.44	94.86
100	11	1	PAM100	95.38	95.24	PAM250	95.39	94.94	100	11	1	PAM100	96.47	96.4	PAM250	96.55	96.25
100	11	2	PAM100	95.52	95.18	PAM250	95.2	94.65	100	11	2	PAM100	96.55	96.3	PAM250	96.42	96.02
100	11	3	PAM100	95.42	94.97	PAM250	95.02	94.4	100	11	3	PAM100	96.43	96.1	PAM250	96.22	95.76
100	11	4	PAM100	95.2	94.69	PAM250	94.76	94.07	100	11	4	PAM100	96.19	95.8	PAM250	95.95	95.41
100	11	5	PAM100	94.94	94.36	PAM250	94.45	93.71	100	11	5	PAM100	95.91	95.45	PAM250	95.57	94.97
100	12	1	PAM100	95.48	95.27	PAM250	95.26	94.76	100	12	1	PAM100	96.63	96.5	PAM250	96.54	96.21
100	12	2	PAM100	95.58	95.18	PAM250	95.09	94.51	100	12	2	PAM100	96.69	96.42	PAM250	96.43	96.02
100	12	3	PAM100	95.44	94.95	PAM250	94.87	94.22	100	12	3	PAM100	96.53	96.18	PAM250	96.22	95.74
100	12	4	PAM100	95.24	94.69	PAM250	94.69	93.97	100	12	4	PAM100	96.31	95.9	PAM250	95.96	95.41
100	12	5	PAM100	95.01	94.4	PAM250	94.43	93.66	100	12	5	PAM100	96.05	95.57	PAM250	95.64	95.02
100	13	1	PAM100	95.51	95.24	PAM250	95.13	94.6	100	13	1	PAM100	96.73	96.56	PAM250	96.51	96.16
100	13	2	PAM100	95.64	95.21	PAM250	94.94	94.32	100	13	2	PAM100	96.75	96.46	PAM250	96.39	95.97
100	13	3	PAM100	95.48	94.98	PAM250	94.78	94.11	100	13	3	PAM100	96.6	96.23	PAM250	96.19	95.69
100	13	4	PAM100	95.27	94.7	PAM250	94.63	93.9	100	13	4	PAM100	96.39	95.96	PAM250	95.92	95.35
100	13	5	PAM100	95.07	94.45	PAM250	94.32	93.53	100	13	5	PAM100	96.16	95.66	PAM250	95.64	95.01
100	14	1	PAM100	95.57	95.24	PAM250	94.97	94.4	100	14	1	PAM100	96.75	96.54	PAM250	96.47	96.11
100	14	2	PAM100	95.59	95.13	PAM250	94.86	94.23	100	14	2	PAM100	96.74	96.43	PAM250	96.34	95.9
100	14	3	PAM100	95.48	94.94	PAM250	94.67	93.98	100	14	3	PAM100	96.63	96.24	PAM250	96.15	95.63
100	14	4	PAM100	95.27	94.67	PAM250	94.5	93.75	100	14	4	PAM100	96.43	95.98	PAM250	95.9	95.32
100	14	5	PAM100	95.04	94.38	PAM250	94.24	93.43	100	14	5	PAM100	96.2	95.68	PAM250	95.61	94.97
100	15	1	PAM100	95.55	95.17	PAM250	94.82	94.23	100	15	1	PAM100	96.76	96.52	PAM250	96.41	96.03
100	15	2	PAM100	95.52	95.03	PAM250	94.68	94.02	100	15	2	PAM100	96.75	96.41	PAM250	96.29	95.84
100	15	3	PAM100	95.36	94.79	PAM250	94.53	93.81	100	15	3	PAM100	96.63	96.23	PAM250	96.08	95.55
100	15	4	PAM100	95.24	94.62	PAM250	94.35	93.58	100	15	4	PAM100	96.48	96.01	PAM250	95.82	95.22
100	15	5	PAM100	95.01	94.34	PAM250	94.09	93.25	100	15	5	PAM100	96.26	95.73	PAM250	95.54	94.88
100	16	1	PAM100	95.49	95.08	PAM250	94.72	94.1	100	16	1	PAM100	96.75	96.49	PAM250	96.35	95.95
100	16	2	PAM100	95.44	94.92	PAM250	94.57	93.88	100	16	2	PAM100	96.71	96.36	PAM250	96.21	95.75
100	16	3	PAM100	95.29	94.7	PAM250	94.39	93.65	100	16	3	PAM100	96.62	96.21	PAM250	96	95.45
100	16	4	PAM100	95.13	94.48	PAM250	94.2	93.41	100	16	4	PAM100	96.45	95.97	PAM250	95.75	95.14
100	16	5	PAM100	94.95	94.24	PAM250	93.91	93.06	100	16	5	PAM100	96.26	95.72	PAM250	95.47	94.8
100	17	1	PAM100	95.42	94.97	PAM250	94.62	93.98	100	17	1	PAM100	96.73	96.45	PAM250	96.26	95.84
100	17	2	PAM100	95.35	94.81	PAM250	94.44	93.74	100	17	2	PAM100	96.68	96.31	PAM250	96.12	95.64
100	17	3	PAM100	95.18	94.57	PAM250	94.25	93.49	100	17	3	PAM100	96.58	96.15	PAM250	95.9	95.34
100	17	4	PAM100	95.02	94.35	PAM250	94.04	93.22	100	17	4	PAM100	96.42	95.92	PAM250	95.7	95.08
100	17	5	PAM100	94.85	94.13	PAM250	93.73	92.85	100	17	5	PAM100	96.22	95.67	PAM250	95.38	94.69
100	18	1	PAM100	95.3	94.82	PAM250	94.42	93.75	100	18	1	PAM100	96.67	96.36	PAM250	96.15	95.73
100	18	2	PAM100	95.2	94.62	PAM250	94.28	93.55	100	18	2	PAM100	96.64	96.26	PAM250	96.03	95.53
100	18	3	PAM100	95.06	94.43	PAM250	94.06	93.28	100	18	3	PAM100	96.54	96.1	PAM250	95.77	95.19
100	18	4	PAM100	94.92	94.22	PAM250	93.86	93.03	100	18	4	PAM100	96.37	95.86	PAM250	95.6	94.96
100	18	5	PAM100	94.78	94.05	PAM250	93.49	92.59	100	18	5	PAM100	96.18	95.61	PAM250	95.29	94.59
100	19	1	PAM100	95.18	94.66	PAM250	94.29	93.6	100	19	1	PAM100	96.64	96.32	PAM250	96.04	95.61
100	19	2	PAM100	95.05	94.46	PAM250	94.07	93.32	100	19	2	PAM100	96.59	96.2	PAM250	95.92	95.41
100	19	3	PAM100	94.94	94.28	PAM250	93.91	93.1	100	19	3	PAM100	96.49	96.03	PAM250	95.65	95.06
100	19	4	PAM100	94.83	94.12	PAM250	93.64	92.78	100	19	4	PAM100	96.32	95.81	PAM250	95.49	94.85
100	19	5	PAM100	94.69	93.95	PAM250	93.33	92.4	100	19	5	PAM100	96.12	95.55	PAM250	95.19	94.48
100	20	1	PAM100	95.04	94.5	PAM250	94.1	93.39	100	20	1	PAM100	96.56	96.22	PAM250	95.94	95.49
100	20	2	PAM100	94.94	94.32	PAM250	93.91	93.14	100	20	2	PAM100	96.54	96.13	PAM250	95.78	95.25
100	20	3	PAM100	94.82	94.14	PAM250	93.67	92.84	100	20	3	PAM100	96.41	95.94	PAM250	95.55	94.95
100	20	4	PAM100	94.72	94	PAM250	93.46	92.58	100	20	4	PAM100	96.24	95.71	PAM250	95.37	94.72
100	20	5	PAM100	94.58	93.81	PAM250	93.07	92.12	100	20	5	PAM100	96.05	95.46	PAM250	95.08	94.35
200	10	1	PAM200	81.49	82.28	PAM250	84.01	83.86	200	10	1	PAM200	82.12	83.09	PAM250	85.54	85.52
200	10	2	PAM200	83.12	82.9	PAM250	84.95	84.19	200	10	2	PAM200	84.02	83.93	PAM250	86.02	85.38
200	10	3	PAM200	83.43	82.82	PAM250	84.66	83.69	200	10	3	PAM200	84.22	83.72	PAM250	85.46	84.54
200	10	4	PAM200	83.19	82.38	PAM250	84.13	82.99	200	10	4	PAM200	83.79	83.03	PAM250	84.64	83.52
200	10	5	PAM200	82.79	81.86	PAM250	83.3	82.05	200	10	5	PAM200	83.1	82.16	PAM250	83.63	82.38
200	11	1	PAM200	82.68	83.14	PAM250	84.77	84.4	200	11	1	PAM200	83.61	84.22	PAM250	86.47	86.26
200	11	2	PAM200	83.87	83.45	PAM250	85.33	84.46	200	11	2	PAM200	85.12	84.83	PAM250	86.62	85.86
200	11	3	PAM200	84.11	83.35	PAM250	84.97	83.92	200	11	3	PAM200	85.11	84.47	PAM250	85.98	84.99
200	11	4	PAM200	83.89	82.97	PAM250	84.39	83.19	200	11	4	PAM200	84.61	83.73	PAM250	85.1	83.93
200	11	5	PAM200	83.36	82.31	PAM250	83.63	82.31	200	11	5	PAM200	83.84	82.79	PAM250	84.14	82.83
200	12	1	PAM200	83.5	83.68	PAM250	85.02	84.54	200	12	1	PAM200	84.88	85.21	PAM250	86.93	86.58
200	12	2	PAM200	84.67	84.1	PAM250	85.57	84.63	200	12	2	PAM200	85.92	85.49	PAM250	86.96	86.12
200	12	3	PAM200	84.73	83.88	PAM250	85	83.87	200	12	3	PAM200	85.83	85.06	PAM250	86.38	85.34
200	12	4	PAM200	84.42	83.42	PAM250	84.53	83.27	200	12	4	PAM200	85.26	84.3	PAM250	85.47	84.24
200	12	5	PAM200	83.78	82.64	PAM250	83.65	82.26	200	12	5	PAM200	84.51	83.39	PAM250	84.44	83.08
200	13	1	PAM200	84.21	84.16	PAM250	85.47	84.86	200	13	1	PAM200	85.68	85.81	PAM250	87.3	86.83
200	13	2	PAM200	85.06	84.38	PAM250	85.53	84.52	200	13	2	PAM200	86.54	85.98	PAM250	87.19	86.3
200	13	3	PAM200	85.11	84.18	PAM250	85	83.81	200	13	3	PAM200	86.24	85.39	PAM250	86.62	85.52
200	13	4	PAM200	84.7	83.64	PAM250	84.53	83.2	200	13	4	PAM200	85.7	84.66	PAM250	85.7	84.42
200	13	5	PAM200	84.07	82.88	PAM250	83.55	82.1	200	13	5	PAM200	84.93	83.75	PAM250	84.69	83.28
200	14	1	PAM200	84.65	84.43	PAM250	85.67	84.96	200	14	1	PAM200	86.28	86.26	PAM250	87.48	86.91
200	14	2	PAM200	85.47	84.69	PAM250	85.54	84.49	200	14	2	PAM200	86.97	86.32	PAM250	87.38	86.44
200	14	3	PAM200	85.27	84.26	PAM250	84.98	83.75	200	14	3	PAM200	86.57	85.65	PAM250	86.69	85.54
200	14	4	PAM200	84.77	83.64	PAM250	84.42	83.04	200	14	4	PAM200	85.92	84.84	PAM250	85.8	84.49
200	14	5	PAM200	84.26	83	PAM250	83.46	81.97	200	14	5	PAM200	85.32	84.09	PAM250	84.82	83.38
200	15	1	PAM200	85.12	84.75	PAM250	85.53	84.74	200	15	1	PAM200	86.78	86.62	PAM250	87.5	86.85
200	15	2	PAM200	85.54	84.7	PAM250	85.48	84.38	200	15	2	PAM200	87.23	86.51	PAM250	87.39	86.41
200	15	3	PAM200	85.34	84.29	PAM250	84.88	83.61	200	15	3	PAM200	86.83	85.86	PAM250	86.7	85.52
200	15	4	PAM200	84.93	83.73	PAM250	84.16	82.75	200	15	4	PAM200	86.16	85.02	PAM250	85.75	84.41
200	15	5	PAM200	84.39	83.08	PAM250	83.33	81.8	200	15	5	PAM200	85.51	84.24	PAM250	84.85	83.38
200	16	1	PAM200	85.28	84.79	PAM250	85.48	84.62	200	16	1	PAM200	87.13	86.83	PAM250	87.5	86.79
200	16	2	PAM200	85.58	84.67	PAM250	85.21	84.04	200	16	2	PAM200	87.41	86.63	PAM250	87.26	86.23
200	16	3	PAM200	85.38	84.28	PAM250	84.71	83.39	200	16	3	PAM200	87.01	86	PAM250	86.59	85.37
200	16	4	PAM200	84.86	83.62	PAM250	83.98	82.53	200	16	4	PAM200	86.36	85.19	PAM250	85.75	84.39
200	16	5	PAM200	84.23	82.87	PAM250	83.04	81.47	200	16	5	PAM200	85.64	84.34	PAM250	84.71	83.22
200	17	1	PAM200	85.33	84.75	PAM250	85.29	84.39	200	17	1	PAM200	87.33	86.94	PAM250	87.46	86.69
200	17	2	PAM200	85.6	84.64	PAM250	85.08	83.88	200	17	2	PAM200	87.54	86.71	PAM250	87.2	86.14
200	17	3	PAM200	85.31	84.17	PAM250	84.45	83.09	200	17	3	PAM200	87.13	86.09	PAM250	86.45	85.2
200	17	4	PAM200	84.71	83.42	PAM250	83.76	82.27	200	17	4	PAM200	86.43	85.23	PAM250	85.66	84.27
200	17	5	PAM200	84.07	82.68	PAM250	82.96	81.37	200	17	5	PAM200	85.67	84.34	PAM250	84.63	83.1
200	18	1	PAM200	85.41	84.73	PAM250	85.18	84.21	200	18	1	PAM200	87.42	86.95	PAM250	87.37	86.56
200	18	2	PAM200	85.55	84.54	PAM250	84.78	83.54	200	18	2	PAM200	87.6	86.72	PAM250	87.14	86.06
200	18	3	PAM200	85.11	83.93	PAM250	84.18	82.77	200	18	3	PAM200	87.13	86.06	PAM250	86.29	85.01
200	18	4	PAM200	84.56	83.24	PAM250	83.59	82.08	200	18	4	PAM200	86.53	85.3	PAM250	85.5	84.08
200	18	5	PAM200	84.04	82.62	PAM250	82.74	81.12	200	18	5	PAM200	85.67	84.32	PAM250	84.51	82.96
200	19	1	PAM200	85.34	84.6	PAM250	84.96	83.94	200	19	1	PAM200	87.54	87	PAM250	87.31	86.44
200	19	2	PAM200	85.39	84.35	PAM250	84.49	83.2	200	19	2	PAM200	87.58	86.66	PAM250	86.98	85.86
200	19	3	PAM200	84.98	83.76	PAM250	83.87	82.44	200	19	3	PAM200	87.07	85.96	PAM250	86.2	84.91
200	19	4	PAM200	84.45	83.1	PAM250	83.27	81.73	200	19	4	PAM200	86.5	85.25	PAM250	85.34	83.9
200	19	5	PAM200	83.87	82.42	PAM250	82.45	80.81	200	19	5	PAM200	85.66	84.28	PAM250	84.32	82.75
200	20	1	PAM200	85.24	84.46	PAM250	84.62	83.53	200	20	1	PAM200	87.58	86.98	PAM250	87.11	86.2
200	20	2	PAM200	85.27	84.18	PAM250	84.25	82.93	200	20	2	PAM200	87.5	86.55	PAM250	86.8	85.65
200	20	3	PAM200	84.83	83.56	PAM250	83.59	82.13	200	20	3	PAM200	87.04	85.91	PAM250	86.04	84.73
200	20	4	PAM200	84.31	82.91	PAM250	82.96	81.39	200	20	4	PAM200	86.38	85.11	PAM250	85.13	83.67
200	20	5	PAM200	83.73	82.25	PAM250	82.17	80.5	200	20	5	PAM200	85.63	84.22	PAM250	84.14	82.55
300	10	1	PAM300	61.61	63.08	PAM250	63.56	64.52	300	10	1	PAM300	62.9	64.72	PAM250	65.51	66.75
300	10	2	PAM300	66.12	66.12	PAM250	67.36	66.92	300	10	2	PAM300	67.13	67.3	PAM250	69.03	68.78
300	10	3	PAM300	67.16	66.55	PAM250	68.12	67.19	300	10	3	PAM300	67.99	67.53	PAM250	69.42	68.65
300	10	4	PAM300	67.34	66.4	PAM250	67.8	66.62	300	10	4	PAM300	67.77	66.97	PAM250	68.63	67.56
300	10	5	PAM300	66.87	65.74	PAM250	67.12	65.76	300	10	5	PAM300	67.17	66.14	PAM250	67.34	66.08
300	11	1	PAM300	63.55	64.64	PAM250	65.31	65.9	300	11	1	PAM300	65.24	66.66	PAM250	67.64	68.5
300	11	2	PAM300	67.64	67.37	PAM250	68.63	68	300	11	2	PAM300	69.05	68.96	PAM250	70.62	70.16
300	11	3	PAM300	68.22	67.42	PAM250	69.18	68.1	300	11	3	PAM300	69.6	68.95	PAM250	70.54	69.62
300	11	4	PAM300	68.28	67.19	PAM250	68.63	67.32	300	11	4	PAM300	69.14	68.17	PAM250	69.64	68.43
300	11	5	PAM300	67.81	66.54	PAM250	67.82	66.32	300	11	5	PAM300	68.2	67.03	PAM250	68.49	67.1
300	12	1	PAM300	65.04	65.79	PAM250	66.76	67.02	300	12	1	PAM300	67.22	68.27	PAM250	69.3	69.85
300	12	2	PAM300	68.62	68.12	PAM250	69.42	68.62	300	12	2	PAM300	70.53	70.22	PAM250	71.82	71.19
300	12	3	PAM300	69.18	68.22	PAM250	69.79	68.58	300	12	3	PAM300	70.79	69.99	PAM250	71.58	70.51
300	12	4	PAM300	68.93	67.72	PAM250	69.12	67.69	300	12	4	PAM300	70.25	69.16	PAM250	70.54	69.21
300	12	5	PAM300	68.43	67.04	PAM250	68.45	66.83	300	12	5	PAM300	69.22	67.93	PAM250	69.3	67.8
300	13	1	PAM300	66.48	66.95	PAM250	67.94	67.9	300	13	1	PAM300	68.88	69.62	PAM250	70.62	70.9
300	13	2	PAM300	69.37	68.71	PAM250	70.11	69.17	300	13	2	PAM300	71.5	71.03	PAM250	72.62	71.85
300	13	3	PAM300	69.77	68.68	PAM250	70.13	68.81	300	13	3	PAM300	71.59	70.68	PAM250	72.16	70.99
300	13	4	PAM300	69.64	68.31	PAM250	69.52	67.98	300	13	4	PAM300	71.04	69.84	PAM250	71.12	69.71
300	13	5	PAM300	68.72	67.23	PAM250	68.55	66.85	300	13	5	PAM300	69.89	68.51	PAM250	69.81	68.23
300	14	1	PAM300	67.31	67.54	PAM250	68.55	68.33	300	14	1	PAM300	70.21	70.68	PAM250	71.74	71.78
300	14	2	PAM300	69.93	69.13	PAM250	70.4	69.33	300	14	2	PAM300	72.25	71.64	PAM250	73.21	72.33
300	14	3	PAM300	70.2	69	PAM250	70.53	69.13	300	14	3	PAM300	72.29	71.26	PAM250	72.53	71.28
300	14	4	PAM300	69.81	68.39	PAM250	69.61	67.98	300	14	4	PAM300	71.55	70.25	PAM250	71.48	70
300	14	5	PAM300	68.93	67.33	PAM250	68.59	66.82	300	14	5	PAM300	70.53	69.07	PAM250	70.21	68.56
300	15	1	PAM300	68.07	68.05	PAM250	69.2	68.79	300	15	1	PAM300	71.21	71.45	PAM250	72.39	72.23
300	15	2	PAM300	70.51	69.59	PAM250	70.77	69.58	300	15	2	PAM300	72.88	72.16	PAM250	73.66	72.69
300	15	3	PAM300	70.48	69.18	PAM250	70.55	69.07	300	15	3	PAM300	72.85	71.73	PAM250	72.89	71.56
300	15	4	PAM300	69.99	68.49	PAM250	69.57	67.87	300	15	4	PAM300	72.02	70.65	PAM250	71.73	70.19
300	15	5	PAM300	68.96	67.29	PAM250	68.37	66.54	300	15	5	PAM300	70.91	69.39	PAM250	70.43	68.72
300	16	1	PAM300	68.62	68.41	PAM250	69.49	68.92	300	16	1	PAM300	71.94	72	PAM250	73.03	72.71
300	16	2	PAM300	70.73	69.69	PAM250	70.93	69.63	300	16	2	PAM300	73.45	72.64	PAM250	74.06	73
300	16	3	PAM300	70.7	69.31	PAM250	70.43	68.87	300	16	3	PAM300	73.14	71.94	PAM250	73.12	71.73
300	16	4	PAM300	70.07	68.48	PAM250	69.34	67.59	300	16	4	PAM300	72.28	70.85	PAM250	71.92	70.33
300	16	5	PAM300	69.12	67.39	PAM250	68.18	66.31	300	16	5	PAM300	71.18	69.6	PAM250	70.49	68.74
300	17	1	PAM300	69.09	68.74	PAM250	69.69	68.97	300	17	1	PAM300	72.59	72.5	PAM250	73.44	73.01
300	17	2	PAM300	70.77	69.64	PAM250	70.94	69.57	300	17	2	PAM300	73.91	73	PAM250	74.27	73.16
300	17	3	PAM300	70.71	69.26	PAM250	70.31	68.68	300	17	3	PAM300	73.48	72.22	PAM250	73.35	71.91
300	17	4	PAM300	70.09	68.45	PAM250	69.23	67.43	300	17	4	PAM300	72.46	70.98	PAM250	72.02	70.38
300	17	5	PAM300	69.2	67.43	PAM250	68.18	66.25	300	17	5	PAM300	71.33	69.69	PAM250	70.48	68.7
300	18	1	PAM300	69.37	68.89	PAM250	69.98	69.16	300	18	1	PAM300	73.07	72.84	PAM250	73.79	73.24
300	18	2	PAM300	70.92	69.7	PAM250	70.83	69.4	300	18	2	PAM300	74.27	73.29	PAM250	74.3	73.12
300	18	3	PAM300	70.72	69.21	PAM250	70.05	68.36	300	18	3	PAM300	73.65	72.33	PAM250	73.41	71.93
300	18	4	PAM300	70.01	68.31	PAM250	69.12	67.28	300	18	4	PAM300	72.56	71.03	PAM250	71.98	70.31
300	18	5	PAM300	69.02	67.21	PAM250	67.94	65.99	300	18	5	PAM300	71.43	69.76	PAM250	70.44	68.62
300	19	1	PAM300	69.56	68.95	PAM250	69.94	69.03	300	19	1	PAM300	73.43	73.08	PAM250	74.01	73.37
300	19	2	PAM300	70.99	69.69	PAM250	70.65	69.15	300	19	2	PAM300	74.43	73.39	PAM250	74.37	73.13
300	19	3	PAM300	70.66	69.1	PAM250	69.97	68.23	300	19	3	PAM300	73.72	72.35	PAM250	73.39	71.87
300	19	4	PAM300	69.82	68.09	PAM250	68.85	66.96	300	19	4	PAM300	72.64	71.08	PAM250	71.83	70.12
300	19	5	PAM300	68.8	66.95	PAM250	67.75	65.77	300	19	5	PAM300	71.3	69.59	PAM250	70.28	68.43
300	20	1	PAM300	69.83	69.11	PAM250	69.95	68.94	300	20	1	PAM300	73.6	73.14	PAM250	74.16	73.43
300	20	2	PAM300	71.11	69.77	PAM250	70.35	68.81	300	20	2	PAM300	74.6	73.51	PAM250	74.27	72.98
300	20	3	PAM300	70.47	68.86	PAM250	69.67	67.88	300	20	3	PAM300	73.9	72.49	PAM250	73.24	71.69
300	20	4	PAM300	69.65	67.86	PAM250	68.42	66.49	300	20	4	PAM300	72.65	71.05	PAM250	71.62	69.88
300	20	5	PAM300	68.76	66.87	PAM250	67.39	65.39	300	20	5	PAM300	71.2	69.46	PAM250	70	68.12
