# Supplementary material for: Comparative analysis of the quality of a global algorithm and a local algorithm for alignment of two sequences
Source: Algorithms Mol Biol. 2011 Oct 27;6:25. doi: 10.1186/1748-7188-6-25 (PMC3223492; doi:10.1186/1748-7188-6-25)
Supplement: Additional File 2 — Dependence of accuracy and confidence values on three parameters (PAM, r, and c). Accuracy and Confidence values for global and local alignments versus the following: (1) evolutional distance between homologous fragments of sequences (PAM); (2) console length (r); (3) console asymmetry (core shift, c). [file 1748-7188-6-25-S2.XLS]

## Sheet: Sheet1
		Console	Core	Global alignment		Local alignment
	PAM	length	shift	Accuracy,	Confidence,	Accuracy,	Confidence,
		r, %	c, %	%	%	%	%
	30	0	0	98.98	98.86	98.19	98.57
	30	10	0	98.9	98.62	98.23	98.2
	30	10	10	98.57	98.24	98.19	98.25
	30	10	20	98.55	98.15	98.01	98.05
	30	10	30	98.53	98.12	98.17	98.24
	30	10	40	98.41	97.93	98.09	98.1
	30	10	50	98.49	98.07	98.07	98.18
	30	10	60	98.27	97.73	97.98	98
	30	10	70	98.42	97.94	98.23	98.32
	30	10	80	98.33	97.84	98.15	98.34
	30	10	90	98.3	97.84	98.05	98.29
	30	10	100	98.12	97.61	97.48	98.22
	30	20	0	98.77	98.38	98.11	97.95
	30	20	10	98.59	98.19	98.08	97.99
	30	20	20	98.31	97.7	98.07	97.95
	30	20	30	98.28	97.71	98.12	98
	30	20	40	98.34	97.74	98.17	98.01
	30	20	50	98.2	97.53	98	97.85
	30	20	60	98.17	97.6	98.11	98.18
	30	20	70	98.06	97.37	98.16	98.2
	30	20	80	97.96	97.22	98.17	98.17
	30	20	90	97.88	97.09	98.13	98.31
	30	20	100	97.99	97.32	97.56	98.27
	30	50	0	98.5	97.88	97.91	97.45
	30	50	10	98.47	97.93	98.01	97.58
	30	50	20	98.29	97.59	97.9	97.45
	30	50	30	98.35	97.69	98.09	97.69
	30	50	40	98.02	97.03	98	97.55
	30	50	50	97.83	96.81	98.01	97.57
	30	50	60	97.76	96.71	98.07	97.72
	30	50	70	97.61	96.65	98.11	97.92
	30	50	80	97.55	96.51	98.15	98.02
	30	50	90	97.42	96.45	98.2	98.24
	30	50	100	96.79	95.56	97.45	98.06
	30	100	0	98.47	97.82	97.91	97.36
	30	100	10	98.38	97.64	97.9	97.21
	30	100	20	97.94	97.01	97.73	97.11
	30	100	30	97.92	97.02	97.92	97.49
	30	100	40	97.76	96.7	97.92	97.44
	30	100	50	97.02	95.74	97.95	97.33
	30	100	60	97.41	96.39	98.07	97.64
	30	100	70	95.54	94.78	97.96	97.67
	30	100	80	85.8	84.9	98.11	97.72
	30	100	90	51.31	50.95	98.11	97.9
	30	100	100	9.84	9.74	97.46	98.12
	30	200	0	98.4	97.61	97.65	96.93
	30	200	10	98.25	97.36	97.71	96.99
	30	200	20	98.05	97.19	97.83	97.25
	30	200	30	97.61	96.73	97.83	97.16
	30	200	40	95.82	94.94	97.81	97.15
	30	200	50	73.42	72.75	97.79	97.12
	30	200	60	5.93	5.87	97.92	97.41
	30	200	70	0.1	0.08	97.95	97.36
	30	200	80	0	0	97.96	97.49
	30	200	90	0	0	98.03	97.79
	30	200	100	0	0	97.45	97.99
	60	0	0	95.88	95.42	93.19	94.37
	60	10	0	95.89	95.25	93.61	93.91
	60	10	10	94.97	94.16	93.12	93.37
	60	10	20	94.85	93.98	93.58	93.81
	60	10	30	94.71	93.75	93.46	93.81
	60	10	40	94.41	93.37	93.3	93.78
	60	10	50	94.51	93.45	93.24	93.71
	60	10	60	94.17	93.09	93.12	93.53
	60	10	70	93.99	92.89	93.45	93.84
	60	10	80	93.8	92.53	93.01	93.7
	60	10	90	93.44	92.1	93.04	93.7
	60	10	100	93.22	91.91	92.55	93.85
	60	20	0	95.24	94.38	93.29	93.2
	60	20	10	94.83	93.77	93.41	93.09
	60	20	20	94.45	93.14	93.35	93.14
	60	20	30	94.28	93.1	93.13	93.09
	60	20	40	94.02	92.7	93.35	93.31
	60	20	50	93.59	92.21	93.1	93.17
	60	20	60	93.73	92.24	93.49	93.72
	60	20	70	92.76	91.12	93.12	93.28
	60	20	80	93.05	91.5	93.4	93.69
	60	20	90	91.97	90.17	92.82	93.3
	60	20	100	92.64	90.93	92.91	94.18
	60	50	0	94.59	93.22	92.92	91.99
	60	50	10	94.03	92.5	92.71	91.7
	60	50	20	94.09	92.62	93.06	92.2
	60	50	30	93.34	91.69	93.07	92.39
	60	50	40	92.94	91.11	92.92	92.22
	60	50	50	92.24	90.2	93.24	92.71
	60	50	60	92.18	90.19	93.35	92.9
	60	50	70	90.97	88.74	93.1	92.55
	60	50	80	88.57	86.3	93.23	92.89
	60	50	90	84.01	82.05	93.25	93.49
	60	50	100	71.4	69.75	92.61	93.71
	60	100	0	94.65	93.05	92.84	91.46
	60	100	10	93.9	92.21	92.7	91.49
	60	100	20	93.52	91.49	92.91	91.46
	60	100	30	93.17	91.2	93.07	91.88
	60	100	40	91.31	89.15	92.69	91.42
	60	100	50	86.73	84.72	92.94	91.88
	60	100	60	65.87	64.66	93.27	92.38
	60	100	70	29.94	29.18	93.13	92.41
	60	100	80	4.35	4.22	93.02	92.33
	60	100	90	0.19	0.17	93.4	93.18
	60	100	100	0	0	92.57	93.57
	60	200	0	94.35	92.77	92.57	91.21
	60	200	10	94.14	92.52	92.68	91.45
	60	200	20	93.13	91.28	92.68	91.3
	60	200	30	88.14	86.36	92.64	91.29
	60	200	40	35.63	35	92.62	91.17
	60	200	50	1	0.92	92.81	91.5
	60	200	60	0	0	92.82	91.64
	60	200	70	0	0	93.07	91.66
	60	200	80	0	0	92.96	91.81
	60	200	90	0	0	93.15	92.6
	60	200	100	0	0	92.75	93.81
	120	0	0	82.47	81.47	71.76	76.71
	120	10	0	81.13	79.79	71.34	74.16
	120	10	10	79.08	77.46	72.14	74.55
	120	10	20	77.81	75.99	71.36	73.87
	120	10	30	76.65	74.87	70.73	73.46
	120	10	40	77.5	75.7	71.79	74.58
	120	10	50	75.18	73.25	70.11	73.28
	120	10	60	75.01	72.93	71.54	74.55
	120	10	70	75.06	72.86	72.32	75.13
	120	10	80	74.41	72.26	71.33	74.79
	120	10	90	73.13	70.9	71.13	74.79
	120	10	100	71.6	69.24	70	74.23
	120	20	0	79.3	77.59	71.16	72.64
	120	20	10	77.58	75.71	70.27	71.66
	120	20	20	76.71	74.64	70.75	72.26
	120	20	30	75.64	73.39	71.37	72.99
	120	20	40	74.61	72.39	71.61	73.29
	120	20	50	72.23	69.83	70.17	72.18
	120	20	60	71	68.32	71.15	73.01
	120	20	70	69.47	66.93	70.81	72.94
	120	20	80	65.75	63.15	70.47	73.08
	120	20	90	63.84	61.27	70.19	73.1
	120	20	100	59.75	57.35	71.35	75.2
	120	50	0	77.95	75.77	70.51	69.77
	120	50	10	76.56	73.96	70.52	69.91
	120	50	20	75.12	72.39	71.22	70.72
	120	50	30	72.04	69.08	71.47	70.91
	120	50	40	66.99	64.4	70.41	70.38
	120	50	50	53.53	50.96	69.34	69.36
	120	50	60	38.31	36.34	69.76	70.13
	120	50	70	20.18	18.98	70.37	71.03
	120	50	80	8.55	7.87	69.8	71.15
	120	50	90	2	1.69	70.51	72.56
	120	50	100	0.73	0.57	68.42	72.28
	120	100	0	76.7	74.11	69.48	67.78
	120	100	10	75.45	72.65	69.41	67.57
	120	100	20	69.78	66.69	69.3	67.57
	120	100	30	53.69	51.45	69.63	68.09
	120	100	40	22.67	21.29	68.32	66.6
	120	100	50	4.15	3.71	68.66	67.23
	120	100	60	0.94	0.74	69.36	68.65
	120	100	70	0.08	0.05	68.95	68.47
	120	100	80	0	0	67.89	67.79
	120	100	90	0	0	69.05	70.43
	120	100	100	0	0	66.57	69.76
	120	200	0	76.32	73.34	68.69	66.79
	120	200	10	72.72	69.34	68.36	65.91
	120	200	20	45.39	43.47	67	64.82
	120	200	30	3.94	3.5	67.59	65.3
	120	200	40	0	0	66.88	65
	120	200	50	0	0	66.8	64.99
	120	200	60	0	0	63.84	62.19
	120	200	70	0	0	63.11	62.04
	120	200	80	0	0	59.84	58.87
	120	200	90	0	0	59.81	59.93
	120	200	100	0	0	54.31	56.72
	240	0	0	38.86	38.31	15.14	19.3
	240	10	0	36.8	35.9	15.5	18.12
	240	10	10	32.08	31.2	15.18	17.81
	240	10	20	31.16	30.32	14.94	17.45
	240	10	30	27.38	26.47	14.66	17.37
	240	10	40	27.68	26.66	15.24	18.09
	240	10	50	26.06	25.05	15.07	17.87
	240	10	60	23.21	22.19	14.21	16.79
	240	10	70	21.51	20.53	14.47	17.37
	240	10	80	19.72	18.74	13.97	16.85
	240	10	90	16.43	15.51	13.66	16.38
	240	10	100	15.21	14.26	14.73	17.95
	240	20	0	33.06	32.05	14.22	15.71
	240	20	10	30.36	29.3	15.14	16.71
	240	20	20	27.71	26.66	14.44	16.31
	240	20	30	24.03	22.88	14.42	16.1
	240	20	40	20.31	19.29	15.01	17.03
	240	20	50	15.9	14.92	13.57	15.42
	240	20	60	12.03	11.23	13.29	15.14
	240	20	70	8.74	8	13.55	15.41
	240	20	80	6.32	5.73	13.62	15.51
	240	20	90	4.34	3.81	12.82	15.03
	240	20	100	2.5	2.17	12.81	14.96
	240	50	0	30.71	29.46	14.22	14.49
	240	50	10	26.28	25.01	13.08	13.42
	240	50	20	19	17.92	13.77	14.14
	240	50	30	10.2	9.42	13.69	13.93
	240	50	40	4.2	3.71	12.94	13.22
	240	50	50	1.49	1.25	11.75	12.22
	240	50	60	0.42	0.31	9.95	10.57
	240	50	70	0.18	0.13	10.19	11.05
	240	50	80	0.1	0.07	9.16	10.05
	240	50	90	0.19	0.12	9.79	10.88
	240	50	100	0	0	7	8.1
	240	100	0	27.93	26.63	12.79	12.43
	240	100	10	21.98	20.68	12.27	12.03
	240	100	20	7.98	7.28	11.19	10.93
	240	100	30	1.13	0.91	9.95	9.68
	240	100	40	0.13	0.09	8.84	8.68
	240	100	50	0	0	7.8	7.64
	240	100	60	0	0	7.38	7.46
	240	100	70	0	0	5.85	5.85
	240	100	80	0	0	5.54	5.7
	240	100	90	0	0	4.73	5.12
	240	100	100	0	0	2.8	3.17
	240	200	0	25.33	23.9	9.27	8.88
	240	200	10	11.94	11.03	10.01	9.54
	240	200	20	0.39	0.29	8.01	7.72
	240	200	30	0	0	5.93	5.77
	240	200	40	0	0	4.29	4.19
	240	200	50	0	0	3.13	2.98
	240	200	60	0	0	1.77	1.7
	240	200	70	0	0	1.14	1.12
	240	200	80	0	0	0.63	0.65
	240	200	90	0	0	0.5	0.48
	240	200	100	0	0	0.32	0.34
